# Supplementary material for: Analysis of Population Structure and Selective Signatures for Milk Production Traits in Xinjiang Brown Cattle and Chinese Simmental Cattle
Source: Int J Mol Sci. 2025 Feb 25;26(5):2003. doi: 10.3390/ijms26052003 (PMC11900343; doi:10.3390/ijms26052003)
Supplement: Supplementary file 1 [file ijms-26-02003-s001.zip]

Archive with 1 entries (1 files):
- ijms-3438547-supplementary.pdf
